# Supplementary material for: Immobilization of Hexavalent Chromium Using Self-Compacting Soil Technology
Source: Materials (Basel). 2022 Mar 21;15(6):2335. doi: 10.3390/ma15062335 (PMC8953853; doi:10.3390/ma15062335)
Supplement: Supplementary file 1 [file materials-15-02335-s001.zip]

Archive with 1 entries (1 files):
- materials-1595892-supplementary.pdf
